# Supplementary material for: Self-Powered Triboelectricity-Driven Multiple-Input–Single-Output Occupancy Detection System Using a Triboelectric Nanogenerator for Energy Management
Source: Polymers (Basel). 2024 Dec 26;17(1):34. doi: 10.3390/polym17010034 (PMC11722702; doi:10.3390/polym17010034)
Supplement: Supplementary file 1 [file polymers-17-00034-s001.zip]

Archive with 3 entries (3 files):
- polymers-3372654-supplementary.pdf
- AFT SV-1.mp4
- AFT SV-2.mp4
